# Supplementary material for: In Search of a Value Proposition for COVID-19 Testing in the Work Environment: A Social Marketing Analysis
Source: Int J Environ Res Public Health. 2022 Sep 30;19(19):12496. doi: 10.3390/ijerph191912496 (PMC9566354; doi:10.3390/ijerph191912496)
Supplement: Supplementary file 1 [file ijerph-19-12496-s001.zip]

Archive with 1 entries (1 files):
- ijerph-1879670-supplementary.pdf
